# Supplementary material for: Effects of Strength Training on Neck Muscle Function and Tenderness in Patients with Chronic Headache: A Secondary Analysis of a Clinical Trial
Source: J Clin Med. 2025 Oct 17;14(20):7364. doi: 10.3390/jcm14207364 (PMC12565405; doi:10.3390/jcm14207364)
Supplement: Supplementary file 1 [file jcm-14-07364-s001.zip]

Archive with 1 entries (1 files):
- jcm-3905358-supplementary.pdf
